# Supplementary material for: Comparison of Surface Properties of Sepiolite and Palygorskite: Surface Energy and Nanoroughness
Source: Nanomaterials (Basel). 2021 Jun 16;11(6):1579. doi: 10.3390/nano11061579 (PMC8235428; doi:10.3390/nano11061579)
Supplement: Supplementary file 1 [file nanomaterials-11-01579-s001.zip]

Archive with 1 entries (1 files):
- nanomaterials-1195026-supplementary.pdf
